# Supplementary material for: An electrostatic selection mechanism controls sequential kinase signaling downstream of the T cell receptor
Source: eLife. 2016 Oct 4;5:e20105. doi: 10.7554/eLife.20105 (PMC5089863; doi:10.7554/eLife.20105)
Supplement: Supplementary file 1. — This PDB file contains 500 instantaneous structures sampled every 1 ns from a 500 ns trajectory. The human ZAP-70 kinase domain (residues 328 to 602), ATP, and two Mg2+ ions are defined as chain A. Human LAT residues 219 to 233 are defined as chain B. Numbering in the PDB file corresponds to the conventional numbering of the human protein sequences. Water molecules were removed from the coordinate file for clarity and to constrain the file size. These coordinates correspond to 'run 2' of the five simulations described in Figure 7—figure supplements 2–6. DOI: http://dx.doi.org/10.7554/eLife.20105.037 [file elife-20105-supp1.zip]

Archive with 3 entries (2 files):
- 20105_Supplementary_File_1.pdb
- __MACOSX/
- __MACOSX/._20105_Supplementary_File_1.pdb
