# Supplementary material for: An electrostatic selection mechanism controls sequential kinase signaling downstream of the T cell receptor
Source: eLife. 2016 Oct 4;5:e20105. doi: 10.7554/eLife.20105 (PMC5089863; doi:10.7554/eLife.20105)
Supplement: Supplementary file 2. — Upon loading Supplementary file 1 into PyMOL (Schrödinger, 2015), running this script will render the molecules and highlight key residues similar to the images shown in Figure 7. DOI: http://dx.doi.org/10.7554/eLife.20105.038 [file elife-20105-supp2.txt]

cmd.bg_color("white")
cmd.hide('everything')
cmd.show('cartoon')
cmd.remove('hydro')
cmd.intra_fit('chain A and resi 505-603')
cmd.set("sphere_scale", 0.3)
cmd.color("palecyan", selection='chain A')
cmd.color("salmon", selection='chain B')
cmd.show("sticks", selection='resi 604')
cmd.show("sphere", selection='resi 604+605+606')
cmd.color("atomic", selection='resi 604+605+606')
cmd.show("sticks", selection='resi 219+220+221+225+226+227+231+504+514+538+541+542+544 and not (name c,n,o)')
cmd.show("spheres", selection='resi 219+220+221+225+226+227+231+504+514+538+541+542+544 and not (name c,n,o)')
cmd.color("hotpink", selection='resi 479-501')
cmd.color("red", selection='resi 219+220+221+225+227+231')
cmd.color("density", selection='resi 504+514+538+541+542+544')
cmd.turn("x", 180)
cmd.turn("y", 60)
cmd.set("movie_fps", 10)
cmd.set("movie_loop", 0)
